# Supplementary material for: Primary Cardiac Schwannoma: A Meta-Analysis of Individual Case Reports
Source: J Clin Med. 2023 May 9;12(10):3356. doi: 10.3390/jcm12103356 (PMC10219427; doi:10.3390/jcm12103356)
Supplement: Supplementary file 1 [file jcm-12-03356-s001.zip]

Archive with 1 entries (1 files):
- jcm-2336904-supplementary.pdf
